# Supplementary material for: In-stent Carlino—a novel bailout for device-uncrossable in-stent chronic total occlusions
Source: Front Cardiovasc Med. 2026 May 12;12:1706046. doi: 10.3389/fcvm.2025.1706046 (PMC13201195; doi:10.3389/fcvm.2025.1706046)
Supplement: Supplementary File 1 (case 1) Videos — Video 101 → LAO caudal for LCA baseline. Video 102 → AP cranial for LCA baseline. Video 103 → RCA baseline. Video 104 → LAO caudal following PCI to LAD-LCx. Video 105 → AP cranial following PCI to LAD-LCx. Video 106 → Baseline dual injection for PCI to RCA CTO. Video 107 → Device uncrossable 01. Video 108 → Device uncrossable 02. Video 109 → IS-Carlino to IS-CTO. Video 110 → MC delivered distal RCA. Video 111 → Final LAO cranial. Video 112 → Final AP cranial. [file Supplementaryfile1.zip]

Archive with 24 entries (24 files):
- video 101 _ LAO caud pre.mp4
- __MACOSX/._video 101 _ LAO caud pre.mp4
- video 102 _ AP cra pre.mp4
- __MACOSX/._video 102 _ AP cra pre.mp4
- video 103 _ RCA pre.mp4
- __MACOSX/._video 103 _ RCA pre.mp4
- video 104 _ LAO caud post.mp4
- __MACOSX/._video 104 _ LAO caud post.mp4
- video 105 _ AP cra post.mp4
- __MACOSX/._video 105 _ AP cra post.mp4
- video 106 _ dual injection.mp4
- __MACOSX/._video 106 _ dual injection.mp4
- video 107 _ device uncrossable 01.mp4
- __MACOSX/._video 107 _ device uncrossable 01.mp4
- video 108 _ device uncrossable 02.mp4
- __MACOSX/._video 108 _ device uncrossable 02.mp4
- video 109 _ IS-Carlino.mp4
- __MACOSX/._video 109 _ IS-Carlino.mp4
- video 110 _ MC delivered distal RCA.mp4
- __MACOSX/._video 110 _ MC delivered distal RCA.mp4
- video 111 _ final LAO cranial.mp4
- __MACOSX/._video 111 _ final LAO cranial.mp4
- video 112  _ final AP cranial.mp4
- __MACOSX/._video 112  _ final AP cranial.mp4
