# Supplementary material for: In-stent Carlino—a novel bailout for device-uncrossable in-stent chronic total occlusions
Source: Front Cardiovasc Med. 2026 May 12;12:1706046. doi: 10.3389/fcvm.2025.1706046 (PMC13201195; doi:10.3389/fcvm.2025.1706046)
Supplement: Supplementary File 2 (case 2) Videos — Video 201 → Baseline dual injection. Video 202 → Dilating severe proximal RCA ISR. Video 203 → Device uncrossable. Video 204 → IS-Carlino. Video 205 → Smooth rewiring. Video 206 → Advanced MC then exchanging to workhorse wire. Video 207 → Guideliner—lesion preparation—antegrade injection. video 208 → è DCB and final results [file Supplementaryfile2.zip]

Archive with 16 entries (16 files):
- video 201 _ baseline angio.mp4
- __MACOSX/._video 201 _ baseline angio.mp4
- video 202 _ dilating severe prox.mp4
- __MACOSX/._video 202 _ dilating severe prox.mp4
- video 203 _ device uncrossable.mp4
- __MACOSX/._video 203 _ device uncrossable.mp4
- video 204 _ instent Carlino.mp4
- __MACOSX/._video 204 _ instent Carlino.mp4
- video 205 _ smooth rewiring.mp4
- __MACOSX/._video 205 _ smooth rewiring.mp4
- video 206 _ exchange to workhorse w.mp4
- __MACOSX/._video 206 _ exchange to workhorse w.mp4
- video 207 _ guideliner - lesion prep - antegr inject.mp4
- __MACOSX/._video 207 _ guideliner - lesion prep - antegr inject.mp4
- video 208 _ DCB and final.mp4
- __MACOSX/._video 208 _ DCB and final.mp4
